# Supplementary material for: Magnesium Hydroxide Nanoparticles Inhibit the Biofilm Formation of Cariogenic Microorganisms
Source: Nanomaterials (Basel). 2023 Feb 25;13(5):864. doi: 10.3390/nano13050864 (PMC10005196; doi:10.3390/nano13050864)
Supplement: Supplementary file 1 [file nanomaterials-13-00864-s001.zip]

Archive with 1 entries (1 files):
- nanomaterials-2194031-supplementary.pdf
